# Supplementary material for: Molecular characterization and lineage analysis of canine astrovirus strains from dogs with gastrointestinal disease in Ecuador based on ORF-2 gene analysis
Source: Front Vet Sci. 2025 Feb 3;11:1505903. doi: 10.3389/fvets.2024.1505903 (PMC11831816; doi:10.3389/fvets.2024.1505903)
Supplement: Supplementary file 1 [file Table_1.XLSX]

## Sheet: DATOS
Sample	Cq	CaAstV	CaAstV GC	Age (Months)	Locality	CPV-2	CCoV
1	28.9195	POSITIVE	2468.09	54 a 96	Pichincha	POSITIVE	NEGATIVE
2	24.478	POSITIVE	50591.9	3 a 12	Pichincha	POSITIVE	NEGATIVE
3	29.5334	POSITIVE	1625.69	54 a 96	Pichincha	POSITIVE	NEGATIVE
4	0	NEGATIVE	0	54 a 96	Pichincha	POSITIVE	NEGATIVE
5	11.0496	POSITIVE	4.67661e+08	3 a 12	Pichincha	POSITIVE	NEGATIVE
6	25.2236	POSITIVE	30469.5	0 a 2	Pichincha	POSITIVE	NEGATIVE
7	24.2291	POSITIVE	59921.3	108 a 120	Pichincha	POSITIVE	NEGATIVE
8	5.38894	POSITIVE	2.19644e+10	108 a 120	Pichincha	POSITIVE	NEGATIVE
9	9.03172	POSITIVE	1.84451e+09	3 a 12	Pichincha	POSITIVE	NEGATIVE
10	28.7122	POSITIVE	2841.69	3 a 12	Pichincha	POSITIVE	NEGATIVE
11	16.6577	POSITIVE	1.03198e+07	3 a 12	Pichincha	POSITIVE	NEGATIVE
12	7.61822	POSITIVE	4.82323e+09	3 a 12	Pichincha	NEGATIVE	NEGATIVE
13	29.3573	POSITIVE	1832.52	3 a 12	Pichincha	POSITIVE	NEGATIVE
14	28.6054	POSITIVE	3055.8	3 a 12	Pichincha	POSITIVE	NEGATIVE
15	25.9557	POSITIVE	18520.8	0 a 2	Pichincha	POSITIVE	NEGATIVE
16	0	NEGATIVE	0	13 a 48	Pichincha	POSITIVE	NEGATIVE
17	18.7562	POSITIVE	2.47693e+06	3 a 12	Pichincha	POSITIVE	NEGATIVE
18	0	NEGATIVE	0	3 a 12	Pichincha	POSITIVE	NEGATIVE
19	30.3782	POSITIVE	915.261	0 a 2	Pichincha	POSITIVE	NEGATIVE
20	11.3418	POSITIVE	3.83394e+08	3 a 12	Pichincha	POSITIVE	NEGATIVE
21	29.3125	POSITIVE	1889.19	108 a 120	Pichincha	POSITIVE	NEGATIVE
22	8.41027	POSITIVE	2.81462e+09	13 a 48	Pichincha	POSITIVE	NEGATIVE
23	7.84534	POSITIVE	4.13297e+09	3 a 12	Pichincha	POSITIVE	NEGATIVE
24	25.3189	POSITIVE	28557.2	13 a 48	Pichincha	POSITIVE	NEGATIVE
25	0	NEGATIVE	0	3 a 12	Pichincha	POSITIVE	NEGATIVE
26	29.2676	POSITIVE	1947.86	0 a 2	Pichincha	POSITIVE	POSITIVE
27	6.61256	POSITIVE	9.55747e+09	3 a 12	Pichincha	POSITIVE	NEGATIVE
28	23.8498	POSITIVE	77552.2	3 a 12	Pichincha	POSITIVE	NEGATIVE
29	24.5199	POSITIVE	49169.7	13 a 48	Pichincha	NEGATIVE	POSITIVE
30	28.2705	POSITIVE	3837.34	13 a 48	Pichincha	POSITIVE	NEGATIVE
31	28.1498	POSITIVE	4165.54	3 a 12	Pichincha	POSITIVE	NEGATIVE
32	37.1116	POSITIVE	9.39614	3 a 12	Pichincha	POSITIVE	NEGATIVE
33	0	NEGATIVE	0	3 a 12	Pichincha	POSITIVE	NEGATIVE
34	27.0255	POSITIVE	8947.44	3 a 12	Pichincha	POSITIVE	NEGATIVE
35	5.14835	POSITIVE	2.58687e+10	0 a 2	Pichincha	POSITIVE	NEGATIVE
36	9.81556	POSITIVE	1.0824e+09	0 a 2	Pichincha	NEGATIVE	NEGATIVE
37	28.859	POSITIVE	2571.72	3 a 12	Pichincha	POSITIVE	NEGATIVE
38	24.9607	POSITIVE	36434.9	3 a 12	Pichincha	POSITIVE	NEGATIVE
39	18.4986	POSITIVE	2.95114e+06	54 a 96	Pichincha	POSITIVE	NEGATIVE
40	0	NEGATIVE	0	0 a 2	Pichincha	POSITIVE	NEGATIVE
41	29.6421	POSITIVE	1509.86	0 a 2	Pichincha	NEGATIVE	NEGATIVE
42	12.3649	POSITIVE	1.91202e+08	0 a 2	Pichincha	POSITIVE	NEGATIVE
43	32.3246	POSITIVE	243.624	54 a 96	Pichincha	NEGATIVE	NEGATIVE
44	10.544	POSITIVE	6.5955e+08	13 a 48	Pichincha	POSITIVE	NEGATIVE
45	21.4672	POSITIVE	391970	13 a 48	Pichincha	POSITIVE	NEGATIVE
46	0	NEGATIVE	0	13 a 48	Pichincha	POSITIVE	NEGATIVE
47	24.7765	POSITIVE	41296.2	108 a 120	Pichincha	NEGATIVE	NEGATIVE
48	0	NEGATIVE	0	54 a 96	Pichincha	POSITIVE	NEGATIVE
49	13.3827	POSITIVE	9.56979e+07	132 a 180	Pichincha	POSITIVE	NEGATIVE
50	0	NEGATIVE	0	54 a 96	Pichincha	POSITIVE	NEGATIVE
51	0	NEGATIVE	0	132 a 180	Pichincha	POSITIVE	NEGATIVE
52	35.5342	POSITIVE	27.4671	13 a 48	Pichincha	POSITIVE	NEGATIVE
53	0	NEGATIVE	0	0 a 2	Pichincha	POSITIVE	NEGATIVE
54	39.9185	POSITIVE	5	132 a 180	Pichincha	POSITIVE	NEGATIVE
55	33.3155	POSITIVE	124.187	3 a 12	Pichincha	POSITIVE	NEGATIVE
56	0	NEGATIVE	0	13 a 48	Pichincha	POSITIVE	NEGATIVE
57	26.4945	POSITIVE	12839.2	13 a 48	Pichincha	POSITIVE	NEGATIVE
58	30.3771	POSITIVE	915.97	3 a 12	Pichincha	POSITIVE	NEGATIVE
59	40.4261	POSITIVE	1	13 a 48	Pichincha	POSITIVE	NEGATIVE
60	0	NEGATIVE	0	3 a 12	Pichincha	POSITIVE	NEGATIVE
61	0	NEGATIVE	0	3 a 12	Pichincha	POSITIVE	NEGATIVE
62	33.3704	POSITIVE	119.63	3 a 12	Pichincha	POSITIVE	NEGATIVE
63	13.4177	POSITIVE	9.3443e+07	3 a 12	Pichincha	POSITIVE	NEGATIVE
64	40.5723	POSITIVE	1	3 a 12	Pichincha	POSITIVE	NEGATIVE
65	11.3633	POSITIVE	3.77817e+08	0 a 2	Pichincha	POSITIVE	NEGATIVE
66	13.6297	POSITIVE	8.09017e+07	3 a 12	Pichincha	POSITIVE	NEGATIVE
67	30.0564	POSITIVE	1139.16	13 a 48	Pichincha	POSITIVE	NEGATIVE
68	21.3102	POSITIVE	436157	13 a 48	Pichincha	POSITIVE	NEGATIVE
69	32.8658	POSITIVE	168.602	3 a 12	Pichincha	POSITIVE	NEGATIVE
70	12.0002	POSITIVE	2.45012e+08	3 a 12	Pichincha	POSITIVE	NEGATIVE
71	14.8484	POSITIVE	3.53204e+07	3 a 12	Pichincha	POSITIVE	NEGATIVE
72	0	NEGATIVE	0	13 a 48	Pichincha	POSITIVE	NEGATIVE
73	37.8966	POSITIVE	5.50934	0 a 2	Pichincha	POSITIVE	NEGATIVE
74	37.1954	POSITIVE	8.87533	0 a 2	Pichincha	POSITIVE	NEGATIVE
75	0	NEGATIVE	0	0 a 2	Pichincha	POSITIVE	NEGATIVE
76	0	NEGATIVE	0	0 a 2	Pichincha	POSITIVE	NEGATIVE
77	16.571	POSITIVE	1.09469e+07	13 a 48	Pichincha	POSITIVE	NEGATIVE
78	11.5072	POSITIVE	3.4261e+08	0 a 2	Pichincha	NEGATIVE	NEGATIVE
79	8.33335	POSITIVE	2.96575e+09	13 a 48	Pichincha	POSITIVE	NEGATIVE
80	15.2536	POSITIVE	2.68136e+07	0 a 2	Pichincha	POSITIVE	NEGATIVE
81	33.0633	POSITIVE	147.419	0 a 2	Pichincha	POSITIVE	NEGATIVE
82	34.3324	POSITIVE	62.1921	0 a 2	Pichincha	POSITIVE	NEGATIVE
83	32.8268	POSITIVE	173.133	0 a 2	Pichincha	POSITIVE	NEGATIVE
84	19.2881	POSITIVE	1.72517e+06	0 a 2	Pichincha	POSITIVE	NEGATIVE
85	22.2322	POSITIVE	232995	0 a 2	Pichincha	POSITIVE	NEGATIVE
86	21.8321	POSITIVE	305842	0 a 2	Pichincha	POSITIVE	NEGATIVE
87	13.6728	POSITIVE	7.85636e+07	0 a 2	Pichincha	POSITIVE	NEGATIVE
88	19.4594	POSITIVE	1.53542e+06	0 a 2	Pichincha	POSITIVE	NEGATIVE
89	11.0116	POSITIVE	4.79915e+08	0 a 2	Pichincha	POSITIVE	NEGATIVE
90	19.6123	POSITIVE	1.3838e+06	0 a 2	Pichincha	POSITIVE	NEGATIVE
91	32.039	POSITIVE	295.837	0 a 2	Pichincha	POSITIVE	NEGATIVE
92	22.7242	POSITIVE	166741	3 a 12	Pichincha	POSITIVE	NEGATIVE
93	31.3977	POSITIVE	457.582	0 a 2	Pichincha	POSITIVE	NEGATIVE
94	33.4297	POSITIVE	114.905	0 a 2	Pichincha	POSITIVE	NEGATIVE
95	16.8824	POSITIVE	8.85729e+06	0 a 2	Pichincha	POSITIVE	NEGATIVE
96	15.5669	POSITIVE	2.16689e+07	0 a 2	Pichincha	POSITIVE	NEGATIVE
97	32.8934	POSITIVE	165.473	0 a 2	Pichincha	POSITIVE	NEGATIVE
98	19.4367	POSITIVE	1.5593e+06	0 a 2	Pichincha	POSITIVE	NEGATIVE
99	39.995	POSITIVE	5	0 a 2	Pichincha	POSITIVE	NEGATIVE
100	30.3229	POSITIVE	950.321	0 a 2	Pichincha	NEGATIVE	NEGATIVE
101	24.3741	POSITIVE	54295.7	0 a 2	Pichincha	POSITIVE	NEGATIVE
102	0	NEGATIVE	0	0 a 2	Pichincha	POSITIVE	NEGATIVE
103	0	NEGATIVE	0	0 a 2	Pichincha	POSITIVE	NEGATIVE
104	35.3756	POSITIVE	30.5957	0 a 2	Pichincha	POSITIVE	NEGATIVE
105	37.3975	POSITIVE	7.7357	0 a 2	Pichincha	NEGATIVE	NEGATIVE
106	29.8757	POSITIVE	1288.11	0 a 2	Pichincha	NEGATIVE	NEGATIVE
107	20.8729	POSITIVE	587181	0 a 2	Pichincha	POSITIVE	NEGATIVE
108	18.8148	POSITIVE	2.38022e+06	0 a 2	Pichincha	NEGATIVE	NEGATIVE
109	30.5602	POSITIVE	808.709	0 a 2	Pichincha	NEGATIVE	NEGATIVE
110	24.5341	POSITIVE	48697.2	0 a 2	Pichincha	NEGATIVE	NEGATIVE
111	28.4379	POSITIVE	3424.32	0 a 2	Pichincha	POSITIVE	NEGATIVE
112	27.6172	POSITIVE	5983.53	0 a 2	Pichincha	NEGATIVE	NEGATIVE
113	24.2123	POSITIVE	60609	0 a 2	Pichincha	POSITIVE	NEGATIVE
114	28.3194	POSITIVE	3711.68	108 a 120	Santo omingo e los Tsachillas	POSITIVE	NEGATIVE
115	0	NEGATIVE	0	0 a 2	Pichincha	NEGATIVE	NEGATIVE
116	0	NEGATIVE	0	0 a 2	Pichincha	NEGATIVE	NEGATIVE
117	0	NEGATIVE	0	0 a 2	Pichincha	NEGATIVE	NEGATIVE
118	0	NEGATIVE	0	0 a 2	Pichincha	NEGATIVE	NEGATIVE
119	0	NEGATIVE	0	0 a 2	Pichincha	NEGATIVE	NEGATIVE
120	26.2891	POSITIVE	14764.2	0 a 2	Santo omingo e los Tsachillas	NEGATIVE	NEGATIVE
121	0	NEGATIVE	0	3 a 12	Santo omingo e los Tsachillas	POSITIVE	NEGATIVE
122	0	NEGATIVE	0	0 a 2	Santo omingo e los Tsachillas	NEGATIVE	NEGATIVE
123	0	NEGATIVE	0	54 a 96	Santo omingo e los Tsachillas	NEGATIVE	NEGATIVE
124	25.6698	POSITIVE	22495.5	0 a 2	Santo omingo e los Tsachillas	POSITIVE	NEGATIVE
125	0	NEGATIVE	0	54 a 96	Santo omingo e los Tsachillas	NEGATIVE	NEGATIVE
126	31.5527	POSITIVE	411.786	0 a 2	Santo omingo e los Tsachillas	NEGATIVE	NEGATIVE
127	20.1597	POSITIVE	953692	3 a 12	Santo omingo e los Tsachillas	NEGATIVE	NEGATIVE
128	0	NEGATIVE	0	13 a 48	Santo omingo e los Tsachillas	POSITIVE	NEGATIVE
129	0	NEGATIVE	0	3 a 12	Santo omingo e los Tsachillas	POSITIVE	NEGATIVE
130	0	NEGATIVE	0	13 a 48	Santo omingo e los Tsachillas	POSITIVE	NEGATIVE
131	30.5685	POSITIVE	804.179	3 a 12	Santo omingo e los Tsachillas	POSITIVE	NEGATIVE
132	23.8289	POSITIVE	78663.8	132 a 180	Santo omingo e los Tsachillas	POSITIVE	NEGATIVE
133	39.5353	POSITIVE	5	13 a 48	Santo omingo e los Tsachillas	POSITIVE	NEGATIVE
134	0	NEGATIVE	0	13 a 48	Santo omingo e los Tsachillas	POSITIVE	NEGATIVE
135	11.9567	POSITIVE	2.52374e+08	0 a 2	Santo omingo e los Tsachillas	NEGATIVE	NEGATIVE
136	23.8236	POSITIVE	78946.5	0 a 2	Santo omingo e los Tsachillas	NEGATIVE	NEGATIVE
137	27.8954	POSITIVE	4952.17	3 a 12	Santo omingo e los Tsachillas	NEGATIVE	NEGATIVE
138	0	NEGATIVE	0	13 a 48	Santo omingo e los Tsachillas	POSITIVE	NEGATIVE
139	17.7471	POSITIVE	4.91978e+06	3 a 12	Santo omingo e los Tsachillas	POSITIVE	NEGATIVE
140	18.0568	POSITIVE	3.98551e+06	0 a 2	Santo omingo e los Tsachillas	POSITIVE	NEGATIVE
141	37.7077	POSITIVE	6.26481	3 a 12	Santo omingo e los Tsachillas	NEGATIVE	NEGATIVE
142	30.2604	POSITIVE	991.576	3 a 12	Santo omingo e los Tsachillas	POSITIVE	NEGATIVE
143	30.0678	POSITIVE	1130.37	3 a 12	Santo omingo e los Tsachillas	NEGATIVE	NEGATIVE
144	15.0502	POSITIVE	3.07909e+07	54 a 96	Santo omingo e los Tsachillas	NEGATIVE	NEGATIVE
145	34.1006	POSITIVE	72.8107	13 a 48	Santo omingo e los Tsachillas	POSITIVE	NEGATIVE
146	0	NEGATIVE	0	13 a 48	Santo omingo e los Tsachillas	POSITIVE	NEGATIVE
147	27.229	POSITIVE	7791.56	13 a 48	Santo omingo e los Tsachillas	POSITIVE	NEGATIVE
148	0	NEGATIVE	0	13 a 48	Santo omingo e los Tsachillas	POSITIVE	NEGATIVE
149	17.3361	POSITIVE	6.50611e+06	54 a 96	Santo omingo e los Tsachillas	NEGATIVE	NEGATIVE
150	0	NEGATIVE	0	54 a 96	Santo omingo e los Tsachillas	NEGATIVE	NEGATIVE
151	11.8081	POSITIVE	2.79209e+08	3 a 12	Santo omingo e los Tsachillas	NEGATIVE	NEGATIVE
152	30.6891	POSITIVE	740.84	13 a 48	Santo omingo e los Tsachillas	POSITIVE	NEGATIVE
153	0	NEGATIVE	0	13 a 48	Santo omingo e los Tsachillas	NEGATIVE	NEGATIVE
154	38.8647	POSITIVE	5	0 a 2	Santo omingo e los Tsachillas	POSITIVE	NEGATIVE
155	32.1286	POSITIVE	278.356	3 a 12	Santo omingo e los Tsachillas	NEGATIVE	NEGATIVE
156	20.7729	POSITIVE	628502	3 a 12	Santo omingo e los Tsachillas	POSITIVE	NEGATIVE
157	18.9867	POSITIVE	2.11761e+06	3 a 12	Santo omingo e los Tsachillas	POSITIVE	NEGATIVE
158	21.2254	POSITIVE	462048	3 a 12	Santo omingo e los Tsachillas	NEGATIVE	NEGATIVE
159	2.43204	POSITIVE	1.64056e+11	13 a 48	Santo omingo e los Tsachillas	POSITIVE	NEGATIVE
160	11.6632	POSITIVE	3.08117e+08	13 a 48	Santo omingo e los Tsachillas	POSITIVE	NEGATIVE
161	9.02576	POSITIVE	1.85201e+09	3 a 12	Santo omingo e los Tsachillas	POSITIVE	NEGATIVE
162	14.5042	POSITIVE	4.46346e+07	3 a 12	Santo omingo e los Tsachillas	POSITIVE	NEGATIVE
163	37.55	POSITIVE	6.97389	3 a 12	Santo omingo e los Tsachillas	NEGATIVE	NEGATIVE
164	35.2896	POSITIVE	32.4371	3 a 12	Santo omingo e los Tsachillas	POSITIVE	NEGATIVE
165	17.5696	POSITIVE	5.55102e+06	3 a 12	Santo omingo e los Tsachillas	POSITIVE	NEGATIVE
166	34.4979	POSITIVE	55.5744	3 a 12	Santo omingo e los Tsachillas	NEGATIVE	NEGATIVE
167	19.3936	POSITIVE	1.6057e+06	3 a 12	Santo omingo e los Tsachillas	POSITIVE	NEGATIVE
168	0	NEGATIVE	0	108 a 120	Santo omingo e los Tsachillas	POSITIVE	NEGATIVE
169	20.2528	POSITIVE	895185	3 a 12	Santo omingo e los Tsachillas	POSITIVE	NEGATIVE
170	25.549	POSITIVE	24420.9	3 a 12	Santo omingo e los Tsachillas	POSITIVE	NEGATIVE
171	30.0809	POSITIVE	1120.38	13 a 48	Santo omingo e los Tsachillas	POSITIVE	NEGATIVE
172	40.6686	POSITIVE	1	3 a 12	Pichincha	POSITIVE	NEGATIVE
173	0	NEGATIVE	0	108 a 120	Pichincha	POSITIVE	NEGATIVE
174	32.6659	POSITIVE	193.156	3 a 12	Pichincha	NEGATIVE	NEGATIVE
175	0	NEGATIVE	0	13 a 48	Pichincha	POSITIVE	NEGATIVE
176	0	NEGATIVE	0	13 a 48	Pichincha	POSITIVE	NEGATIVE
177	0	NEGATIVE	0	13 a 48	Pichincha	POSITIVE	NEGATIVE
178	0	NEGATIVE	0	54 a 96	Pichincha	NEGATIVE	NEGATIVE
179	0	NEGATIVE	0	3 a 12	Pichincha	POSITIVE	NEGATIVE
180	36.5266	POSITIVE	13.9872	54 a 96	Pichincha	POSITIVE	NEGATIVE
181	35.3394	POSITIVE	31.3575	0 a 2	Pichincha	NEGATIVE	NEGATIVE
182	0	NEGATIVE	0	3 a 12	Pichincha	NEGATIVE	NEGATIVE
183	35.8749	POSITIVE	21.787	13 a 48	Pichincha	POSITIVE	NEGATIVE
184	0	NEGATIVE	0	13 a 48	Pichincha	POSITIVE	NEGATIVE
185	34.9412	POSITIVE	41.1083	108 a 120	Pichincha	POSITIVE	NEGATIVE
186	0	NEGATIVE	0	0 a 2	Pichincha	POSITIVE	NEGATIVE
187	32.0698	POSITIVE	289.714	3 a 12	Pichincha	POSITIVE	NEGATIVE
188	0	NEGATIVE	0	3 a 12	Pichincha	POSITIVE	NEGATIVE
189	27.3683	POSITIVE	7087.25	13 a 48	Pichincha	POSITIVE	NEGATIVE
190	23.2379	POSITIVE	117573	54 a 96	Pichincha	POSITIVE	NEGATIVE
191	35.961	POSITIVE	20.5479	3 a 12	Pichincha	POSITIVE	NEGATIVE
192	16.6114	POSITIVE	1.065e+07	3 a 12	Pichincha	POSITIVE	POSITIVE
193	0	NEGATIVE	0	0 a 2	Pichincha	POSITIVE	NEGATIVE
194	14.4063	POSITIVE	4.77065e+07	54 a 96	Pichincha	POSITIVE	POSITIVE
195	0	NEGATIVE	0	13 a 48	Pichincha	POSITIVE	NEGATIVE
196	28.7799	POSITIVE	2713.72	3 a 12	Pichincha	POSITIVE	NEGATIVE
197	22.0628	POSITIVE	261428	54 a 96	Pichincha	POSITIVE	NEGATIVE
198	31.472	POSITIVE	435.011	3 a 12	Pichincha	POSITIVE	NEGATIVE
199	33.1313	POSITIVE	140.758	13 a 48	Santo omingo e los Tsachillas	POSITIVE	NEGATIVE
200	0	NEGATIVE	0	13 a 48	Santo omingo e los Tsachillas	POSITIVE	NEGATIVE
201	39.2903	POSITIVE	5	13 a 48	Santo omingo e los Tsachillas	POSITIVE	NEGATIVE
202	31.6056	POSITIVE	397.23	13 a 48	Santo omingo e los Tsachillas	POSITIVE	NEGATIVE
203	25.6617	POSITIVE	22620.3	54 a 96	Santo omingo e los Tsachillas	POSITIVE	NEGATIVE
204	31.403	POSITIVE	455.932	13 a 48	Santo omingo e los Tsachillas	POSITIVE	NEGATIVE
205	37.9647	POSITIVE	5.26011	13 a 48	Santo omingo e los Tsachillas	POSITIVE	NEGATIVE
206	34.9774	POSITIVE	40.1087	13 a 48	Santo omingo e los Tsachillas	POSITIVE	NEGATIVE
207	0	NEGATIVE	0	0 a 2	Carchi	POSITIVE	NEGATIVE
208	37.5581	POSITIVE	6.93537	0 a 2	Carchi	POSITIVE	NEGATIVE
209	0	NEGATIVE	0	0 a 2	Carchi	POSITIVE	NEGATIVE
210	37.8847	POSITIVE	5.55409	3 a 12	Carchi	POSITIVE	NEGATIVE
211	0	NEGATIVE	0	0 a 2	Carchi	POSITIVE	NEGATIVE
212	0	NEGATIVE	0	0 a 2	Carchi	POSITIVE	NEGATIVE
213	0	NEGATIVE	0	0 a 2	Carchi	POSITIVE	NEGATIVE
214	0	NEGATIVE	0	0 a 2	Carchi	POSITIVE	NEGATIVE
215	0	NEGATIVE	0	0 a 2	Carchi	POSITIVE	NEGATIVE
216	0	NEGATIVE	0	0 a 2	Carchi	POSITIVE	NEGATIVE
217	0	NEGATIVE	0	0 a 2	Carchi	POSITIVE	NEGATIVE
218	0	NEGATIVE	0	0 a 2	Carchi	POSITIVE	NEGATIVE
219	0	NEGATIVE	0	0 a 2	Carchi	POSITIVE	NEGATIVE
220	0	NEGATIVE	0	0 a 2	Carchi	POSITIVE	NEGATIVE
221	0	NEGATIVE	0	0 a 2	Carchi	POSITIVE	NEGATIVE
222	0	NEGATIVE	0	0 a 2	Carchi	POSITIVE	NEGATIVE
223	0	NEGATIVE	0	0 a 2	Carchi	POSITIVE	NEGATIVE
224	0	NEGATIVE	0	0 a 2	Carchi	POSITIVE	NEGATIVE
225	0	NEGATIVE	0	0 a 2	Carchi	POSITIVE	NEGATIVE
226	0	NEGATIVE	0	0 a 2	Carchi	POSITIVE	NEGATIVE
227	0	NEGATIVE	0	0 a 2	Carchi	POSITIVE	NEGATIVE
228	0	NEGATIVE	0	0 a 2	Carchi	POSITIVE	NEGATIVE
229	0	NEGATIVE	0	0 a 2	Carchi	POSITIVE	NEGATIVE
230	0	NEGATIVE	0	0 a 2	Carchi	POSITIVE	NEGATIVE
231	0	NEGATIVE	0	0 a 2	Carchi	POSITIVE	NEGATIVE
232	0	NEGATIVE	0	0 a 2	Carchi	POSITIVE	NEGATIVE
233	0	NEGATIVE	0	3 a 12	Carchi	POSITIVE	NEGATIVE
234	0	NEGATIVE	0	3 a 12	Carchi	POSITIVE	NEGATIVE
235	0	NEGATIVE	0	3 a 12	Carchi	POSITIVE	NEGATIVE
236	0	NEGATIVE	0	3 a 12	Carchi	POSITIVE	NEGATIVE
237	15.0241	POSITIVE	3.13422e+07	3 a 12	Carchi	POSITIVE	NEGATIVE
238	0	NEGATIVE	0	3 a 12	Carchi	POSITIVE	NEGATIVE
239	38.9716	POSITIVE	5	0 a 2	Carchi	POSITIVE	NEGATIVE
240	0	NEGATIVE	0	0 a 2	Carchi	POSITIVE	NEGATIVE
241	8.64405	POSITIVE	2.40091e+09	13 a 48	Carchi	POSITIVE	NEGATIVE
242	0	NEGATIVE	0	132 a 180	Carchi	POSITIVE	NEGATIVE
243	2.34437	POSITIVE	1.74134e+11	13 a 48	Carchi	POSITIVE	NEGATIVE
244	0	NEGATIVE	0	3 a 12	Carchi	NEGATIVE	NEGATIVE
245	37.4463	POSITIVE	7.48331	3 a 12	Carchi	POSITIVE	NEGATIVE
246	7.85893	POSITIVE	4.09495e+09	13 a 48	Carchi	POSITIVE	NEGATIVE
247	0	NEGATIVE	0	3 a 12	Carchi	POSITIVE	NEGATIVE
248	0	NEGATIVE	0	0 a 2	Carchi	POSITIVE	NEGATIVE
249	38.0581	POSITIVE	5	13 a 48	Carchi	POSITIVE	NEGATIVE
250	37.2326	POSITIVE	8.65396	3 a 12	Carchi	POSITIVE	NEGATIVE
251	0	NEGATIVE	0	132 a 180	Carchi	POSITIVE	NEGATIVE
252	0	NEGATIVE	0	54 a 96	Carchi	POSITIVE	NEGATIVE
253	23.1531	POSITIVE	124559	54 a 96	Carchi	POSITIVE	NEGATIVE
254	0	NEGATIVE	0	3 a 12	Carchi	POSITIVE	NEGATIVE
255	0	NEGATIVE	0	3 a 12	Carchi	POSITIVE	NEGATIVE
256	0	NEGATIVE	0	54 a 96	Carchi	POSITIVE	NEGATIVE
257	33.1821	POSITIVE	135.974	3 a 12	Carchi	POSITIVE	NEGATIVE
258	39.1394	POSITIVE	5	54 a 96	Carchi	POSITIVE	NEGATIVE
259	0	NEGATIVE	0	0 a 2	Carchi	POSITIVE	NEGATIVE
260	0	NEGATIVE	0	13 a 48	Carchi	POSITIVE	NEGATIVE
261	0	NEGATIVE	0	108 a 120	Carchi	POSITIVE	NEGATIVE
262	0	NEGATIVE	0	54 a 96	Carchi	POSITIVE	NEGATIVE
263	38.7139	POSITIVE	5	54 a 96	Carchi	POSITIVE	NEGATIVE
264	0	NEGATIVE	0	54 a 96	Carchi	POSITIVE	NEGATIVE
265	0	NEGATIVE	0	54 a 96	Carchi	POSITIVE	NEGATIVE
266	34.0903	POSITIVE	73.3253	3 a 12	Carchi	POSITIVE	NEGATIVE
267	0	NEGATIVE	0	3 a 12	Carchi	POSITIVE	NEGATIVE
268	0	NEGATIVE	0	0 a 2	Carchi	POSITIVE	NEGATIVE
269	4.24205	POSITIVE	4.7911e+10	13 a 48	Carchi	POSITIVE	NEGATIVE
270	15.0025	POSITIVE	3.18054e+07	54 a 96	Carchi	POSITIVE	NEGATIVE
271	0	NEGATIVE	0	3 a 12	Carchi	POSITIVE	NEGATIVE
272	0	NEGATIVE	0	3 a 12	Pichincha	POSITIVE	NEGATIVE
273	28.3136	POSITIVE	3726.5	3 a 12	Pichincha	POSITIVE	NEGATIVE
274	0	NEGATIVE	0	3 a 12	Pichincha	POSITIVE	NEGATIVE
275	0	NEGATIVE	0	3 a 12	Pichincha	POSITIVE	NEGATIVE
276	10.4115	POSITIVE	7.21728e+08	0 a 2	Pichincha	POSITIVE	NEGATIVE
277	0	NEGATIVE	0	3 a 12	Pichincha	POSITIVE	NEGATIVE
278	0	NEGATIVE	0	3 a 12	Pichincha	POSITIVE	NEGATIVE
279	0	NEGATIVE	0	13 a 48	Pichincha	POSITIVE	NEGATIVE
280	21.0057	POSITIVE	536494	54 a 96	Pichincha	POSITIVE	NEGATIVE
281	13.7162	POSITIVE	7.62774e+07	54 a 96	Pichincha	POSITIVE	NEGATIVE
282	28.6544	POSITIVE	2955.58	13 a 48	Pichincha	POSITIVE	NEGATIVE
283	12.3599	POSITIVE	1.91847e+08	0 a 2	Pichincha	POSITIVE	NEGATIVE
284	30.9957	POSITIVE	601.411	3 a 12	Pichincha	POSITIVE	NEGATIVE
285	15.3114	POSITIVE	2.57791e+07	3 a 12	Pichincha	POSITIVE	NEGATIVE
286	39.3323	POSITIVE	5	3 a 12	Pichincha	POSITIVE	NEGATIVE
287	0	NEGATIVE	0	13 a 48	Pichincha	POSITIVE	NEGATIVE
288	13.7111	POSITIVE	7.65447e+07	3 a 12	Pichincha	POSITIVE	NEGATIVE
289	18.3295	POSITIVE	3.31074e+06	13 a 48	Pichincha	POSITIVE	NEGATIVE
290	29.6639	POSITIVE	1487.67	0 a 2	Pichincha	POSITIVE	NEGATIVE
291	0	NEGATIVE	0	0 a 2	Pichincha	POSITIVE	NEGATIVE
292	0	NEGATIVE	0	3 a 12	Pichincha	POSITIVE	NEGATIVE
293	34.5466	POSITIVE	53.7632	108 a 120	Pichincha	NEGATIVE	POSITIVE
294	39.3002	POSITIVE	5	3 a 12	Pichincha	POSITIVE	NEGATIVE
295	0	NEGATIVE	0	13 a 48	Pichincha	POSITIVE	NEGATIVE
296	30.7297	POSITIVE	720.66	13 a 48	Pichincha	POSITIVE	NEGATIVE
297	26.4455	POSITIVE	13274.6	3 a 12	Pichincha	POSITIVE	NEGATIVE
298	29.0436	POSITIVE	2268.37	13 a 48	Pichincha	NEGATIVE	NEGATIVE
299	31.7509	POSITIVE	359.87	54 a 96	Pichincha	POSITIVE	NEGATIVE
300	25.4942	POSITIVE	25349.5	54 a 96	Pichincha	POSITIVE	NEGATIVE
301	14.2375	POSITIVE	5.35096e+07	13 a 48	Pichincha	POSITIVE	NEGATIVE
302	0	NEGATIVE	0	3 a 12	Pichincha	NEGATIVE	NEGATIVE
303	0	NEGATIVE	0	3 a 12	Pichincha	POSITIVE	NEGATIVE
304	19.8283	POSITIVE	1.19475e+06	13 a 48	Pichincha	POSITIVE	POSITIVE
305	23.59	POSITIVE	92541.9	13 a 48	Pichincha	POSITIVE	POSITIVE
306	11.9851	POSITIVE	2.47536e+08	3 a 12	Pichincha	POSITIVE	POSITIVE
307	26.0948	POSITIVE	16849.4	3 a 12	Pichincha	POSITIVE	POSITIVE
308	15.4093	POSITIVE	2.41198e+07	3 a 12	Pichincha	POSITIVE	POSITIVE
309	21.11	POSITIVE	499754	3 a 12	Pichincha	POSITIVE	NEGATIVE
310	6.76414	POSITIVE	8.62135e+09	3 a 12	Pichincha	POSITIVE	POSITIVE
311	7.13965	POSITIVE	6.67845e+09	3 a 12	Pichincha	POSITIVE	POSITIVE
312	26.483	POSITIVE	12940	3 a 12	Pichincha	POSITIVE	NEGATIVE
313	0	NEGATIVE	0	13 a 48	Pichincha	POSITIVE	NEGATIVE
314	24.0308	POSITIVE	68573.9	13 a 48	Pichincha	POSITIVE	NEGATIVE
315	0	NEGATIVE	0	3 a 12	Pichincha	POSITIVE	NEGATIVE
316	26.2305	POSITIVE	15363.5	3 a 12	Pichincha	POSITIVE	NEGATIVE
317	12.6527	POSITIVE	1.5721e+08	0 a 2	Pichincha	POSITIVE	NEGATIVE
318	9.4417	POSITIVE	1.39574e+09	0 a 2	Pichincha	POSITIVE	NEGATIVE
319	39.9122	POSITIVE	5	0 a 2	Pichincha	POSITIVE	NEGATIVE
320	36.631	POSITIVE	13.0286	0 a 2	Pichincha	POSITIVE	POSITIVE
321	27.6658	POSITIVE	5788.95	3 a 12	Pichincha	POSITIVE	NEGATIVE
322	31.9036	POSITIVE	324.379	3 a 12	Pichincha	POSITIVE	NEGATIVE
323	9.21287	POSITIVE	1.63074e+09	3 a 12	Pichincha	POSITIVE	NEGATIVE
324	8.26132	POSITIVE	3.11464e+09	3 a 12	Pichincha	NEGATIVE	NEGATIVE
325	20.952	POSITIVE	556428	13 a 48	Pichincha	NEGATIVE	NEGATIVE
326	29.2317	POSITIVE	1995.97	13 a 48	Pichincha	POSITIVE	NEGATIVE
327	37.4788	POSITIVE	7.32007	13 a 48	Pichincha	POSITIVE	NEGATIVE
328	24.995	POSITIVE	35593.8	3 a 12	Pichincha	POSITIVE	NEGATIVE
329	37.1748	POSITIVE	9.00086	3 a 12	Pichincha	NEGATIVE	NEGATIVE
330	22.5606	POSITIVE	186353	3 a 12	Pichincha	POSITIVE	NEGATIVE
331	28.6856	POSITIVE	2893.54	3 a 12	Pichincha	NEGATIVE	NEGATIVE
332	25.8674	POSITIVE	19667.4	3 a 12	Pichincha	POSITIVE	NEGATIVE
333	16.8266	POSITIVE	9.20022e+06	13 a 48	Pichincha	NEGATIVE	NEGATIVE
334	23.4854	POSITIVE	99361.5	13 a 48	Pichincha	POSITIVE	NEGATIVE
335	39.062	POSITIVE	5	3 a 12	Pichincha	NEGATIVE	NEGATIVE
336	20.1666	POSITIVE	949269	3 a 12	Pichincha	NEGATIVE	NEGATIVE
337	36.7622	POSITIVE	11.9164	3 a 12	Pichincha	POSITIVE	NEGATIVE
338	31.791	POSITIVE	350.185	3 a 12	Pichincha	POSITIVE	NEGATIVE
339	24.3906	POSITIVE	53688.8	13 a 48	Pichincha	NEGATIVE	NEGATIVE
340	26.5289	POSITIVE	12542.3	13 a 48	Pichincha	POSITIVE	NEGATIVE
341	29.3666	POSITIVE	1821	13 a 48	Pichincha	NEGATIVE	NEGATIVE
342	23.5171	POSITIVE	97240.8	54 a 96	Pichincha	POSITIVE	NEGATIVE
343	33.5668	POSITIVE	104.674	0 a 2	Pichincha	POSITIVE	NEGATIVE
344	29.944	POSITIVE	1229.67	3 a 12	Pichincha	POSITIVE	NEGATIVE
345	20.9462	POSITIVE	558651	13 a 48	Pichincha	POSITIVE	NEGATIVE
346	28.3293	POSITIVE	3686.87	3 a 12	Pichincha	POSITIVE	NEGATIVE
347	33.4498	POSITIVE	113.347	0 a 2	Pichincha	POSITIVE	NEGATIVE
348	11.9366	POSITIVE	2.55837e+08	0 a 2	Pichincha	POSITIVE	NEGATIVE
349	27.1552	POSITIVE	8192.18	3 a 12	Pichincha	POSITIVE	NEGATIVE
350	18.7322	POSITIVE	2.51773e+06	3 a 12	Pichincha	NEGATIVE	NEGATIVE
351	17.7719	POSITIVE	4.83729e+06	3 a 12	Pichincha	NEGATIVE	NEGATIVE
352	38.7042	POSITIVE	5	3 a 12	Pichincha	NEGATIVE	NEGATIVE
353	33.1275	POSITIVE	141.117	13 a 48	Chimborazo	POSITIVE	NEGATIVE
354	32.3535	POSITIVE	238.877	3 a 12	Chimborazo	POSITIVE	NEGATIVE
355	32.6543	POSITIVE	194.687	3 a 12	Chimborazo	NEGATIVE	NEGATIVE
356	33.7488	POSITIVE	92.4927	0 a 2	Chimborazo	POSITIVE	POSITIVE
357	27.9833	POSITIVE	4665.05	3 a 12	Pichincha	NEGATIVE	NEGATIVE
358	26.7344	POSITIVE	10906.6	3 a 12	Pichincha	NEGATIVE	NEGATIVE
359	33.513	POSITIVE	108.578	3 a 12	Pichincha	NEGATIVE	NEGATIVE
360	37.4794	POSITIVE	7.31663	0 a 2	Pichincha	NEGATIVE	NEGATIVE
361	32.192	POSITIVE	266.606	13 a 48	Pichincha	POSITIVE	NEGATIVE
362	30.6714	POSITIVE	749.796	13 a 48	Pichincha	NEGATIVE	NEGATIVE
363	0	NEGATIVE	0	3 a 12	Pichincha	POSITIVE	NEGATIVE
364	0	NEGATIVE	0	3 a 12	Pichincha	POSITIVE	NEGATIVE
365	0	NEGATIVE	0	0 a 2	Pichincha	POSITIVE	NEGATIVE
366	0	NEGATIVE	0	0 a 2	Pichincha	NEGATIVE	NEGATIVE
367	0	NEGATIVE	0	13 a 48	Pichincha	NEGATIVE	NEGATIVE
368	0	NEGATIVE	0	13 a 48	Pichincha	NEGATIVE	NEGATIVE
369	0	NEGATIVE	0	13 a 48	Pichincha	POSITIVE	NEGATIVE
370	0	NEGATIVE	0	13 a 48	Pichincha	NEGATIVE	NEGATIVE
371	0	NEGATIVE	0	13 a 48	Pichincha	NEGATIVE	NEGATIVE
372	0	NEGATIVE	0	13 a 48	Pichincha	POSITIVE	NEGATIVE
373	0	NEGATIVE	0	13 a 48	Pichincha	POSITIVE	NEGATIVE
374	0	NEGATIVE	0	13 a 48	Pichincha	NEGATIVE	NEGATIVE
375	0	NEGATIVE	0	13 a 48	Pichincha	NEGATIVE	POSITIVE
376	0	NEGATIVE	0	13 a 48	Pichincha	POSITIVE	NEGATIVE
377	0	NEGATIVE	0	13 a 48	Pichincha	NEGATIVE	NEGATIVE
378	0	NEGATIVE	0	13 a 48	Pichincha	NEGATIVE	NEGATIVE
379	0	NEGATIVE	0	13 a 48	Pichincha	POSITIVE	NEGATIVE
380	0	NEGATIVE	0	13 a 48	Pichincha	NEGATIVE	NEGATIVE
381	0	NEGATIVE	0	13 a 48	Pichincha	NEGATIVE	NEGATIVE
382	0	NEGATIVE	0	13 a 48	Pichincha	NEGATIVE	NEGATIVE
383	0	NEGATIVE	0	13 a 48	Pichincha	POSITIVE	NEGATIVE
384	0	NEGATIVE	0	13 a 48	Pichincha	POSITIVE	NEGATIVE
385	0	NEGATIVE	0	13 a 48	Pichincha	NEGATIVE	NEGATIVE
386	0	NEGATIVE	0	13 a 48	Pichincha	NEGATIVE	NEGATIVE
387	0	NEGATIVE	0	13 a 48	Pichincha	POSITIVE	NEGATIVE
388	0	NEGATIVE	0	13 a 48	Pichincha	NEGATIVE	NEGATIVE
389	0	NEGATIVE	0	13 a 48	Pichincha	POSITIVE	NEGATIVE
390	0	NEGATIVE	0	13 a 48	Pichincha	NEGATIVE	POSITIVE
391	0	NEGATIVE	0	13 a 48	Pichincha	POSITIVE	NEGATIVE
392	0	NEGATIVE	0	13 a 48	Pichincha	POSITIVE	NEGATIVE
393	0	NEGATIVE	0	13 a 48	Pichincha	NEGATIVE	NEGATIVE
394	4.13358	POSITIVE	5.15784e+10	13 a 48	Pichincha	POSITIVE	POSITIVE
395	0	NEGATIVE	0	13 a 48	Pichincha	POSITIVE	NEGATIVE
396	0	NEGATIVE	0	13 a 48	Pichincha	POSITIVE	NEGATIVE
397	0	NEGATIVE	0	13 a 48	Pichincha	NEGATIVE	NEGATIVE
398	0	NEGATIVE	0	13 a 48	Pichincha	POSITIVE	NEGATIVE
399	0	NEGATIVE	0	13 a 48	Pichincha	NEGATIVE	NEGATIVE
400	0	NEGATIVE	0	13 a 48	Pichincha	POSITIVE	NEGATIVE
401	0	NEGATIVE	0	13 a 48	Pichincha	NEGATIVE	NEGATIVE
402	0	NEGATIVE	0	13 a 48	Pichincha	POSITIVE	POSITIVE
403	0	NEGATIVE	0	13 a 48	Pichincha	POSITIVE	NEGATIVE
404	0	NEGATIVE	0	13 a 48	Pichincha	NEGATIVE	NEGATIVE
405	0	NEGATIVE	0	13 a 48	Pichincha	POSITIVE	NEGATIVE
406	0	NEGATIVE	0	13 a 48	Pichincha	POSITIVE	NEGATIVE
407	0	NEGATIVE	0	13 a 48	Pichincha	POSITIVE	POSITIVE
408	0	NEGATIVE	0	13 a 48	Pichincha	NEGATIVE	NEGATIVE
409	0	NEGATIVE	0	13 a 48	Pichincha	NEGATIVE	NEGATIVE
410	25.2593	POSITIVE	29738.5	13 a 48	Pichincha	POSITIVE	POSITIVE
411	16.8955	POSITIVE	8.77895e+06	13 a 48	Pichincha	POSITIVE	POSITIVE
412	34.5971	POSITIVE	51.9478	13 a 48	Pichincha	NEGATIVE	POSITIVE
413	26.8656	POSITIVE	9975.43	13 a 48	Pichincha	POSITIVE	NEGATIVE
414	0	NEGATIVE	0	13 a 48	Pichincha	POSITIVE	NEGATIVE
415	28.9243	POSITIVE	2460.01	13 a 48	Pichincha	POSITIVE	POSITIVE
416	36.9283	POSITIVE	10.6437	13 a 48	Pichincha	POSITIVE	NEGATIVE
417	35.1232	POSITIVE	36.3237	0 a 2	Imbabura	NEGATIVE	NEGATIVE
418	35.4845	POSITIVE	28.4101	54 a 96	Imbabura	POSITIVE	POSITIVE
419	29.4927	POSITIVE	1671.34	0 a 2	Imbabura	NEGATIVE	NEGATIVE
420	30.9471	POSITIVE	621.611	0 a 2	Imbabura	NEGATIVE	POSITIVE
421	0	NEGATIVE	0	0 a 2	Imbabura	NEGATIVE	NEGATIVE
422	25.8197	POSITIVE	20315	0 a 2	Imbabura	NEGATIVE	NEGATIVE
423	26.5051	POSITIVE	12746.9	3 a 12	Imbabura	NEGATIVE	POSITIVE
424	0	NEGATIVE	0	0 a 2	Imbabura	POSITIVE	POSITIVE
425	19.3224	POSITIVE	1.68543e+06	3 a 12	Imbabura	POSITIVE	NEGATIVE
426	36.8856	POSITIVE	10.9569	13 a 48	Imbabura	NEGATIVE	NEGATIVE
427	17.1381	POSITIVE	7.44405e+06	3 a 12	Imbabura	POSITIVE	NEGATIVE
428	0	NEGATIVE	0	0 a 2	Imbabura	NEGATIVE	NEGATIVE
429	23.7344	POSITIVE	83883.8	3 a 12	Imbabura	NEGATIVE	NEGATIVE
430	22.5153	POSITIVE	192190	13 a 48	Imbabura	POSITIVE	NEGATIVE
431	37.9122	POSITIVE	5.45141	3 a 12	Imbabura	NEGATIVE	NEGATIVE
432	20.5739	POSITIVE	719579	0 a 2	Imbabura	NEGATIVE	NEGATIVE
433	33.692	POSITIVE	96.1298	3 a 12	Imbabura	POSITIVE	NEGATIVE
434	35.1816	POSITIVE	34.9089	3 a 12	Imbabura	POSITIVE	NEGATIVE
435	36.0286	POSITIVE	19.6249	3 a 12	Imbabura	POSITIVE	POSITIVE
436	16.2372	POSITIVE	1.37358e+07	3 a 12	Imbabura	POSITIVE	POSITIVE
437	31.0147	POSITIVE	593.71	3 a 12	Imbabura	POSITIVE	NEGATIVE
438	38.2461	POSITIVE	5	0 a 2	Imbabura	POSITIVE	NEGATIVE
439	17.1478	POSITIVE	7.39484e+06	13 a 48	Imbabura	POSITIVE	NEGATIVE
440	22.6086	POSITIVE	180376	3 a 12	Imbabura	POSITIVE	NEGATIVE
441	17.8362	POSITIVE	4.63052e+06	13 a 48	Imbabura	POSITIVE	NEGATIVE
442	17.2167	POSITIVE	7.05622e+06	3 a 12	Imbabura	POSITIVE	NEGATIVE
443	17.0415	POSITIVE	7.94898e+06	3 a 12	Imbabura	POSITIVE	NEGATIVE
444	21.3644	POSITIVE	420368	3 a 12	Imbabura	POSITIVE	NEGATIVE
445	24.8421	POSITIVE	39494.2	3 a 12	Guayas	POSITIVE	NEGATIVE
446	24.5982	POSITIVE	46620	3 a 12	Guayas	NEGATIVE	NEGATIVE
447	24.3157	POSITIVE	56494.2	13 a 48	Guayas	POSITIVE	NEGATIVE
448	35.0611	POSITIVE	37.8899	3 a 12	Guayas	POSITIVE	NEGATIVE
449	38.7917	POSITIVE	5	3 a 12	Guayas	POSITIVE	NEGATIVE
450	34.3904	POSITIVE	59.7854	3 a 12	Guayas	POSITIVE	POSITIVE
451	36.6381	POSITIVE	12.9659	3 a 12	Guayas	POSITIVE	NEGATIVE
452	33.5461	POSITIVE	106.161	3 a 12	Guayas	POSITIVE	NEGATIVE
453	28.8152	POSITIVE	2649.44	3 a 12	Guayas	POSITIVE	NEGATIVE
454	31.6928	POSITIVE	374.363	3 a 12	Guayas	POSITIVE	NEGATIVE
455	29.1864	POSITIVE	2058.34	3 a 12	Guayas	POSITIVE	NEGATIVE
456	35.729	POSITIVE	24.0587	3 a 12	Guayas	NEGATIVE	NEGATIVE
457	31.3643	POSITIVE	468.07	13 a 48	Guayas	POSITIVE	NEGATIVE
458	28.4259	POSITIVE	3452.57	0 a 2	Guayas	POSITIVE	NEGATIVE
459	23.2101	POSITIVE	119817	3 a 12	Guayas	POSITIVE	NEGATIVE
460	7.14641	POSITIVE	6.64783e+09	3 a 12	Guayas	POSITIVE	NEGATIVE
461	30.1175	POSITIVE	1092.77	3 a 12	Guayas	POSITIVE	NEGATIVE
462	28.1567	POSITIVE	4145.96	0 a 2	Guayas	POSITIVE	NEGATIVE
463	19.2918	POSITIVE	1.72078e+06	3 a 12	Guayas	POSITIVE	NEGATIVE
464	27.6539	POSITIVE	5836.03	3 a 12	Guayas	POSITIVE	NEGATIVE
465	23.871	POSITIVE	76442.8	13 a 48	Guayas	POSITIVE	NEGATIVE
466	28.2658	POSITIVE	3849.5	13 a 48	Guayas	POSITIVE	NEGATIVE
467	25.5032	POSITIVE	25194.4	3 a 12	Guayas	POSITIVE	NEGATIVE
468	0	NEGATIVE	0	54 a 96	Guayas	NEGATIVE	NEGATIVE
469	32.946	POSITIVE	159.662	0 a 2	Guayas	POSITIVE	NEGATIVE
470	8.05088	POSITIVE	3.59383e+09	3 a 12	Guayas	POSITIVE	NEGATIVE
471	27.1856	POSITIVE	8024.78	0 a 2	Guayas	POSITIVE	NEGATIVE
472	0	NEGATIVE	0	3 a 12	Guayas	POSITIVE	NEGATIVE
473	32.9132	POSITIVE	163.259	0 a 2	Guayas	POSITIVE	NEGATIVE
474	7.64694	POSITIVE	4.72994e+09	0 a 2	Guayas	POSITIVE	NEGATIVE
475	17.0263	POSITIVE	8.03195e+06	54 a 96	Guayas	POSITIVE	NEGATIVE
476	19.3328	POSITIVE	1.67353e+06	3 a 12	Guayas	POSITIVE	NEGATIVE
477	24.4118	POSITIVE	52922.2	54 a 96	Guayas	POSITIVE	NEGATIVE
478	9.17322	POSITIVE	1.6753e+09	3 a 12	Guayas	POSITIVE	NEGATIVE
479	13.2985	POSITIVE	1.01332e+08	3 a 12	Guayas	NEGATIVE	NEGATIVE
480	5.25494	POSITIVE	2.40598e+10	3 a 12	Guayas	POSITIVE	NEGATIVE
481	31.0939	POSITIVE	562.585	3 a 12	Guayas	POSITIVE	NEGATIVE
482	28.1951	POSITIVE	4039.12	3 a 12	Guayas	POSITIVE	NEGATIVE
483	27.9486	POSITIVE	4776.18	0 a 2	Guayas	POSITIVE	NEGATIVE
484	15.8699	POSITIVE	1.76329e+07	3 a 12	Guayas	POSITIVE	NEGATIVE
485	15.8985	POSITIVE	1.72937e+07	13 a 48	Guayas	POSITIVE	NEGATIVE
486	31.2539	POSITIVE	504.569	3 a 12	Guayas	NEGATIVE	NEGATIVE
487	39.3074	POSITIVE	5	3 a 12	Guayas	POSITIVE	NEGATIVE
488	34.2815	POSITIVE	64.3825	3 a 12	Guayas	POSITIVE	NEGATIVE
489	20.4709	POSITIVE	771816	3 a 12	Guayas	NEGATIVE	NEGATIVE
490	39.3718	POSITIVE	5	3 a 12	Guayas	POSITIVE	NEGATIVE
491	21.7943	POSITIVE	313809	3 a 12	Guayas	POSITIVE	NEGATIVE
492	27.2431	POSITIVE	7716.99	3 a 12	Guayas	POSITIVE	NEGATIVE
493	18.5881	POSITIVE	2.77695e+06	13 a 48	Guayas	POSITIVE	NEGATIVE
494	30.6235	POSITIVE	774.669	0 a 2	Guayas	NEGATIVE	NEGATIVE
495	13.8095	POSITIVE	7.15909e+07	13 a 48	Guayas	POSITIVE	NEGATIVE
496	29.7232	POSITIVE	1428.89	13 a 48	Guayas	POSITIVE	NEGATIVE
497	10.16	POSITIVE	8.56347e+08	13 a 48	Guayas	POSITIVE	NEGATIVE
498	33.8613	POSITIVE	85.6805	13 a 48	Guayas	POSITIVE	NEGATIVE
499	27.8316	POSITIVE	5171.93	13 a 48	Guayas	POSITIVE	NEGATIVE
500	0	NEGATIVE	0	3 a 12	Guayas	NEGATIVE	NEGATIVE
501	24.9245	POSITIVE	37343.8	3 a 12	Guayas	NEGATIVE	NEGATIVE
502	18.0082	POSITIVE	4.11944e+06	3 a 12	Guayas	POSITIVE	NEGATIVE
