# Supplementary material for: Molecular characterization and lineage analysis of canine astrovirus strains from dogs with gastrointestinal disease in Ecuador based on ORF-2 gene analysis
Source: Front Vet Sci. 2025 Feb 3;11:1505903. doi: 10.3389/fvets.2024.1505903 (PMC11831816; doi:10.3389/fvets.2024.1505903)
Supplement: Supplementary file 2 [file Table_2.xlsx]

## Sheet: Hoja1
					Nucleotides similatiry
			N°	Sequence Name	1	2	3	4	5	6	7	8	9	10	11	19	20	21	22	23	24	25	26	27	28	29	30	31	32	33	34	35	36	37	38	39	40	41	42	43	44	45
			1	AVK93105 CH	-	96.3	97.2	64.3	75.1	74	74.7	72.9	72.9	74.1	75.5	75.7	76.2	77	78	78.6	77.2	77.3	77.7	77.6	77.4	77.3	77.5	77.9	77.8	73.3	74.3	73.8	73.5	73.8	73.9	74.4	74.4	74.8	73.4	67.2	66.2	66.6
			2	AVK93115 CH	96.3	-	98.4	63.6	74.7	74.1	74.7	71.9	71.9	73.8	74.7	75.2	75.9	76.2	77.2	78	76.8	77.2	77	77.1	77.1	76.8	77.2	77.4	77.4	72.6	73.8	72.8	72.6	73.2	72.9	73.8	73.8	73.9	72.4	66.5	65.4	65.7
			3	AVK93109 CH	97.6	97.9	-	64.3	75.5	74.8	75.6	72.8	72.7	74.7	75.5	76	76.7	77	78	78.9	77.5	77.9	77.9	78	77.8	77.7	77.9	78.2	78.1	73.4	74.6	73.5	73.3	73.9	73.7	74.5	74.4	74.6	73.3	67	66	66.4
			4	87D ECU ●	66	65.2	66.3	-	82.3	71.1	69.2	62.7	62.2	68	72.1	67.2	69.8	66.5	67.4	66.8	66.4	65.7	66.2	66.6	66.4	66.5	66.2	61.4	60.9	63.9	65.4	71	70.2	70.6	73	71.1	70.1	70.6	68.7	75.5	75.8	76.2
			5	283D ECU ●	80.3	79.5	80.8	78.5	-	83.9	80.9	73.5	73	79.4	82.5	78.1	81.9	77.5	77.9	77.3	77.1	76.7	77.3	77.4	77	77.3	76.9	71.1	70.6	74	77.4	81.2	81.5	82	84	83	81.9	82.1	79.4	73.5	74	74.2
			6	AKB90508 UK	80.3	79.8	81.1	72.6	90.6	-	83	74.1	74.2	77	78.2	77	80.8	76.6	77.4	77.2	78.3	78.6	79	78.7	77.9	78.6	77.9	72.3	72	74.1	78.1	74.4	75.3	75.9	76.1	76	76.1	75.7	73.5	68.1	67.2	67.5
			7	WNA12464 TH	80.8	80.4	82	73.2	90.7	92.4	-	74.3	73.9	77.3	78.1	77.9	80.1	78.8	80	79.4	80.5	80.3	80.3	81	80.1	80.8	80.2	72.4	72.3	73.1	75	72.9	73.8	74.5	75.1	74.8	74.7	74.7	72.9	68.1	66.8	67
			8	88D ECU ●	75.9	75.4	76.6	62.1	76.1	78.1	78.8	-	98.7	72.2	71.9	75.2	73.9	74	74.1	72.7	73.5	73.3	74.5	73.6	73.7	73.9	73.7	74.7	74.6	77.9	78.8	73.3	75.2	76.1	76.4	75.6	75.7	75.8	73.9	67.3	68.2	68.8
			9	90D ECU ●	75.8	75.3	76.5	61.9	75.5	77.9	78.2	98.5	-	71.6	72.1	74.9	73.4	73.7	74.2	72.9	73.7	73.6	74.4	73.5	73.9	74	73.9	74.5	74.5	77.5	78.6	73.3	75.2	76	76	75.7	75.8	75.8	73.9	66.9	67.6	68.2
			10	247D ECU ●	78.3	77.4	78.6	66.4	82.2	79.8	80.1	73.2	72.4	-	86.5	84	90.6	89	85.6	85.1	85.1	84.5	83.5	85.8	84.6	85.2	84.6	69.6	69.1	73	75.2	72.9	73.5	73.9	75.6	74.2	74	74.3	73.1	68.7	66.6	66.9
			11	393D ECU ●	78.7	77.7	79	68.6	84.4	81.4	81	72.3	72.4	83.3	-	84	88.6	86	85.2	85	84.3	84.5	83.3	84.8	84.5	84.7	84.6	70.4	70.6	73.2	76.1	75.5	76.5	76.9	77.8	77.2	77.3	77.1	75.7	68.4	69.1	69.7
			19	371D ECU ●	81.4	80.7	82	67.2	83.6	82.4	82.7	79.6	79.1	84.6	82.9	-	88.2	84.4	85.2	84.8	84.4	84.2	83.7	85.3	84.8	84.8	84.8	72.4	71.9	79.2	80	74.4	74.6	75.2	76.5	75.3	75.7	75.8	73.9	66.7	67.2	67.2
			20	366D ECU ●	82.9	82.1	83.4	70.6	88.8	87.4	86.8	76.9	76.3	89.4	89.1	91.5	-	90	89	88.4	88.8	87.3	86.6	89.4	88.1	88.5	88.3	71.8	71.4	75.6	78.7	75.2	75.5	76.2	77.7	76.5	76.4	76.4	74.8	70.7	68.3	68.6
			21	255D ECU ●	82.5	81.5	82.7	66.1	82.1	82	82.6	75.6	75	85.7	84.3	85.9	90.3	-	91	90.3	90.4	90.1	89.1	91.4	90.5	90.6	90.4	71.2	70.9	73.7	75	72.9	73.7	74.1	75.6	74.1	74.1	74.3	74.5	71.9	66.5	66.9
			22	AOR51917 BRA	85.2	84.4	85.7	69.1	84.5	84.4	84.8	77.6	76.9	86.5	86.4	88.3	92.7	93.3	-	92.5	93	91.1	90.2	93.1	92.2	92.8	92.4	72.4	72	74.5	76.1	74.2	75.2	75	76.4	76	75.3	76.2	75.9	72.5	67.9	68.1
			23	WNA12461 TH	85.2	84.4	85.7	68.9	84.5	84.2	84.7	77	77.2	86.4	86	89	93.2	93.1	95.6	-	93	90.9	90	94.5	93	93.2	93.1	72.7	72.5	73.7	75.1	74.1	75.9	75.9	75.9	76.5	76.5	76.6	75.7	72.7	67.7	68
			24	AOR51914 BRA	84.2	83.1	84.4	67.6	83.4	85.2	85.7	77.9	77.5	85.4	84.9	87.9	92.1	92.1	94.9	95.6	-	92.6	91.4	95.9	94.3	94.8	94.5	72.9	72.2	73.3	75	73.2	74.6	74.4	75.5	74.8	74.6	74.9	75.1	72	66.9	67.2
			25	AOR51908 BRA	84.5	84.3	85.6	67.4	83.2	85.2	85.7	78	77.8	85.4	85.1	87.5	91.2	92.7	95	95.1	95.9	-	90.9	93.3	92.8	93.2	93	72.5	72.2	73.1	74.9	72.8	74.5	74.3	74.7	74.9	75	75	74.1	71.2	66	66.3
			26	ARV88484 AUS	84.6	83.9	85.2	67.8	83.8	86.2	86.2	78.6	78.1	85.3	84.8	88.1	91.7	92.4	94.4	95.1	96.6	96.7	-	92.2	92.1	91.7	91.8	73.5	73	74	75.4	73.5	74.4	74.7	75.4	74.9	75	75.3	74.7	72.3	66.9	67.2
			27	AEG66966 CH	83.8	82.8	84.3	67.3	83	85	85.5	77.5	76.9	85.1	84.5	87.8	91.9	92.1	94.5	95.1	96.9	96.6	96.9	-	95.9	96.1	96	72.3	71.9	73.7	75.5	73.5	74.5	74.4	75.9	75	75	75.4	75.5	72.9	67.4	67.6
			28	UXP11657 HUN	84.1	83.3	84.7	68	83.8	85.3	85.9	78.1	78	85.7	85.2	88.5	92.4	92.6	95.1	96.2	97.2	97.4	97.4	97.9	-	95.4	98	72.7	72.1	73.6	75.3	73.3	74.7	74.4	75.5	75.2	75.4	75.3	75.3	72.4	66.7	67.1
			29	AKB90505 UK	84.1	83.2	84.5	68.2	83.8	85.5	85.9	78.1	78	85.4	84.9	88.5	92.4	92.6	95	96	97.2	97	97.6	98	98.6	-	95.8	72.8	72.3	73.3	75.2	72.9	74.7	74.3	75.3	74.8	75	75.3	75.8	72.4	67.2	67.4
			30	APQ41657 HUN	84.2	83.3	84.6	68	83.8	85.3	85.7	78.2	78.1	85.7	85.2	88.5	92.4	92.6	95.1	96.3	97.3	97.3	97.5	98	98.9	99	-	72.5	72	73.5	75.3	73.2	74.4	74.3	75.3	75.1	75.2	75.1	75.3	72.5	66.9	67.1
			31	AEX00102 ITA	73.3	72.5	73.7	66.4	68.2	69	69.6	73.3	73	65.1	65	70.4	68.9	66.9	69.6	69.9	70.5	70.1	70.5	69.4	70.1	70.3	70	-	96.8	76.8	76.8	75.3	73.9	73.4	74.3	74.1	73.5	74.4	72	65.9	68.4	67.3
			32	APQ41666 HUN	78.3	77.4	78.7	61	73.1	73.9	74.9	78	77.8	70.2	69.8	75.4	73.8	71.8	74.1	75	75.3	75.1	75.3	74.2	75	75	74.8	91.2	-	76.3	76.3	75.1	73.5	73.1	74	73.8	73.5	73.8	71.6	65.3	67.7	66.8
			33	290D ECU ●	75.2	74.4	75.6	62.3	76.1	75.5	75.6	80.6	80	73.6	71.8	81.6	77.3	74.5	76.7	76.7	76.1	75.8	76.9	75.7	76.3	76.3	76.2	76.9	81.7	-	94.2	73.8	74.2	74.3	75.9	74.3	74.8	74.8	72.9	66.7	66.7	66.6
			34	380D ECU ●	77.9	77.4	78.7	64.6	81.2	81.1	80.3	82	81.6	75.6	75.8	82.6	82.5	77.2	79.3	79.4	78.5	78.9	79.7	78.6	79.4	79.3	79.2	78.2	83.1	92.5	-	74.8	75.5	75.8	77.2	76	76.5	76.7	74.7	68.4	67.6	68
			35	286D ECU ●	74.9	73.9	75	66.4	79.2	75.4	76.1	75.3	75.5	72.3	73.7	74.6	76.4	73.4	76	76.1	74.8	75	74.9	74.6	74.9	75	74.9	71	77	74.4	76.3	-	90.1	88.7	95.6	90.3	90.1	91.2	81.5	73.8	76.9	77.2
			36	CAR82570 ITA	76.1	74.7	75.9	67.3	81.9	77.8	78.8	79	78.4	75	75.9	77.3	79.2	76.5	78.9	79.2	78.2	77.9	78.2	77.8	77.9	78	77.9	70.8	75.5	76.5	78.4	91.7	-	92.6	92.9	94.4	94.1	93.9	81.5	73.3	76.3	76.7
			37	QBO24281 AUS	76.4	75.4	76.6	68.1	83.6	79.1	79.7	79.8	79.3	75.9	77.3	78.1	80.3	77.3	79.4	79.8	79	78.4	79.1	78.5	78.6	78.7	78.6	70.6	75.5	77.1	79.1	91.3	95.3	-	91.3	95.2	93.3	93	80.8	72.7	75.4	75.8
			38	41D ECU ●	76.3	75.3	76.5	68.4	83.6	79	80.1	79.9	79.3	76.5	77.4	78.6	80.6	77.9	80	79.6	78.9	78.6	79.1	78.6	78.9	79	78.9	70.9	76	78.3	80.2	94.2	95.9	95.4	-	92.8	92.8	93.6	84.3	75.6	79	79.5
			39	CAR82567 ITA	76.8	75.8	77	68.3	83.5	79	79.7	79.9	79.6	76	77.7	78.4	80.4	77.7	80	80.3	79.1	78.9	79.1	78.9	79.3	79.4	79.3	71.4	76.3	77.5	79.6	93.2	96.6	97.3	97.3	-	95.3	94.7	82.2	73.6	76.7	76.9
			40	YP 009130649 UK	76.2	75.2	76.4	67.6	82.8	78.5	79.4	79.6	79.6	75.7	77.3	78.4	80	77.2	79.4	80	78.4	78.4	78.5	78.1	78.9	79	78.9	71.1	76.1	77.5	79.9	93.2	96.4	96.4	97.2	98.3	-	95.7	81.5	73.1	76.1	76.5
			41	CAR82569 ITA	76.8	75.7	76.8	67.9	83	79.1	79.5	79.9	79.6	75.9	77.5	78.6	80.3	77.4	79.7	80.2	78.6	78.6	79	78.6	78.9	79	78.9	71.2	76.4	77.7	80.1	93.5	96.1	96.5	97.2	98	98.6	-	81.9	73.9	76.4	76.8
			42	98D ECU ●	73	72.2	73.4	63.2	77.6	74	73.7	73.5	73.5	71.4	71.8	73.2	75.4	73.9	76	76.1	75.1	74.8	74.7	74.4	75.5	75.6	75.1	65.1	70	71.7	74.2	76.3	78.9	79.2	80.6	80.5	80.1	79.9	-	80.7	86.3	87
			43	288D ECU ●	71	70	71	73.1	74.1	72.2	72.9	69.3	69	68.2	68.5	69.7	73	73.1	75.3	75.5	74.2	74	74.7	74.3	74.9	75.1	75.1	74.5	68.6	69.4	72.1	72.2	73.2	73.6	74.3	74.2	73.7	73.8	77.3	-	89.1	89.6
			44	84D ECU ●	66.2	65.4	66.5	70.7	71.6	67.8	67.5	67.5	67.3	65.6	65.7	67.3	69	65.9	68.5	68.3	67.6	66.7	67.1	66.6	67.3	67.3	67.2	71.3	65.7	66.6	68	72.5	72.7	72.9	73.9	73.7	73.3	73.5	79	86.6	-	96.4
			45	95D ECU ●	69.4	68.5	69.6	72.2	74.2	70.6	70.6	71	70.6	67.5	68.6	69.7	71.9	69.3	71.9	71.9	71.2	70.3	70.7	70.2	70.9	70.9	70.8	75.6	69.7	68.4	70.6	75.8	76.9	76.9	78.4	77.9	77.7	77.7	82.8	90.3	91.1	-
					Aminoacid similarity
